# Supplementary material for: Prognostic Implications of Left Ventricular Ejection Fraction and Left Ventricular End-Diastolic Diameter on Clinical Outcomes in Patients with ICD
Source: J Cardiovasc Dev Dis. 2022 Nov 28;9(12):421. doi: 10.3390/jcdd9120421 (PMC9782887; doi:10.3390/jcdd9120421)
Supplement: Supplementary file 1 [file jcdd-09-00421-s001.zip]

Archive with 1 entries (1 files):
- jcdd-1962713-supplementary.pdf
